# Supplementary material for: Design of a Biologically Inspired Water-Walking Robot Powered by Artificial Muscle
Source: Micromachines (Basel). 2022 Apr 15;13(4):627. doi: 10.3390/mi13040627 (PMC9027874; doi:10.3390/mi13040627)
Supplement: Supplementary file 1 [file micromachines-13-00627-s001.zip]

Archive with 1 entries (1 files):
- micromachines-1671317-supplementary.mp4
